# Supplementary material for: Retrotransposition of gene transcripts leads to structural variation in mammalian genomes
Source: Genome Biol. 2013 Mar 13;14(3):R22. doi: 10.1186/gb-2013-14-3-r22 (PMC3663115; doi:10.1186/gb-2013-14-3-r22)
Supplement: Additional file 4 — Archival version of GRIPper. We recommend downloading the latest version from github [78]. [file gb-2013-14-3-r22-S4.GZ]

Archive with 18 entries (15 files):
- GRIPper_GB_Archival
- GRIPper_GB_Archival/LICENSE.txt
- GRIPper_GB_Archival/README
- GRIPper_GB_Archival/gripper.py
- GRIPper_GB_Archival/human_sample.cfg
- GRIPper_GB_Archival/lib
- GRIPper_GB_Archival/lib/__init__.py
- GRIPper_GB_Archival/lib/annotate.py
- GRIPper_GB_Archival/lib/configtest.py
- GRIPper_GB_Archival/lib/mergelist.py
- GRIPper_GB_Archival/lib/mergepairs.py
- GRIPper_GB_Archival/lib/pairinfo.py
- GRIPper_GB_Archival/lib/peakparser.py
- GRIPper_GB_Archival/lib/pickreads.py
- GRIPper_GB_Archival/lib/pinpoint.py
- GRIPper_GB_Archival/lib/summarize.py
- GRIPper_GB_Archival/samplelist_example.txt
- GRIPper_GB_Archival/test
