# Supplementary material for: Retrotransposition of gene transcripts leads to structural variation in mammalian genomes
Source: Genome Biol. 2013 Mar 13;14(3):R22. doi: 10.1186/gb-2013-14-3-r22 (PMC3663115; doi:10.1186/gb-2013-14-3-r22)
Supplement: Additional file 4 — Archival version of GRIPper. We recommend downloading the latest version from github [78]. [file gb-2013-14-3-r22-S4.GZ › GRIPper_GB_Archival/README]

******************************************************************************
*** NOTE: This is an archived version of GRIPper meant for Genome Biology  ***
*** Please use the latest version at: https://github.com/adamewing/GRIPper ***
*** The file data.tar.gz must be downloaded from:                          ***
*** http://hgwdev.soe.ucsc.edu/~ewingad/GRIPper/data.tar.gz                ***
*** and extracted (via tar xvzf) in the GRIPper main directory befure use  ***
******************************************************************************

gripper README.txt

Adam Ewing <adam.ewing@gmail.com>

GRIPper is a tool to identify non-reference gene retrocopy insertion polymorphisms 
(GRIPs) from paired-end whole-genome sequence data, specifically tuned for Illumina 
reads.

Prerequisites:

bwa (http://bio-bwa.sourceforge.net/)
samtools (http://samtools.sourceforge.net/)
tabix (http://samtools.sourceforge.net/tabix.shtml)
pysam (http://code.google.com/p/pysam/)
parallelpython (http://www.parallelpython.com/)

Usage:

There are a number of auxilliary files that specify details of the various
GRIPs one expects to find. Currently, gripper is configured to analyse human 
genomes; this can be changed by substituting the appropriate annotations for 
another species of interest.

* To begin, human_sample.cfg will have to be modified to assign
  'hg19' to a copy of hg19 that has been indexed by `bwa index -a stdsw`

* By default, GRIPper expects chromosome names to be prefixed by 'chr'. If this is
  not the case for your reference genome, use 'usechr' to 'False' in the config
  file (e.g. human_sample.cfg).

* To increase sensitivity, the parameter 'minPeakSize' may be decreased from the
  default of 8 reads to a minmum of 4 reads.

* If there is more than one sample (BAM file) specified in gripper.py, changing the
  -p command line flag will run multiple jobs in parallel.

Start by trying the included example (test/example.bam) with the following command:

./gripper.py -s samplelist_example.txt -c human_sample.cfg -o test

output will end up in test/example, the most relevant files are
uncategorized.tab.txt and uncategorizedbreaks.tab.txt, the former contains the 
coordinates and annotations, the latter contains breakpoint information.
