# Supplementary material for: Retrotransposition of gene transcripts leads to structural variation in mammalian genomes
Source: Genome Biol. 2013 Mar 13;14(3):R22. doi: 10.1186/gb-2013-14-3-r22 (PMC3663115; doi:10.1186/gb-2013-14-3-r22)
Supplement: Additional file 4 — Archival version of GRIPper. We recommend downloading the latest version from github [78]. [file gb-2013-14-3-r22-S4.GZ › GRIPper_GB_Archival/human_sample.cfg]

[discord]
tabixDir=data/tabix
readLength=100
insertSize=300
minMapQ=20
configFileName=config.txt
minPeakSize=8
maxReadLen=120
zeroChar=#
minClipQual=15
hg19=/path/to/bwa/indexed/hg19.fa
annotDir=data/annotation
mrnaFastaFile=data/hg19_knownGene_transcripts.fa.gz
pgTabixFile=data/tabix/encodePseudo.hg19.txt.gz
usechr=True
